# Supplementary material for: Evaluating the Death and Recovery of Lateral Line Hair Cells Following Repeated Neomycin Treatments
Source: Life (Basel). 2021 Nov 4;11(11):1180. doi: 10.3390/life11111180 (PMC8625531; doi:10.3390/life11111180)
Supplement: Supplementary file 1 [file life-11-01180-s001.zip]

Archive with 2 entries (2 files):
- Venuto and Erickson Supplementary material Life v2.pdf
- __MACOSX/._Venuto and Erickson Supplementary material Life v2.pdf
